# Supplementary material for: Durability Assessment of Eco-Friendly Intumescent Coatings Based on Cork and Waste Glass Fillers for Naval Fire Safety
Source: Polymers (Basel). 2025 Jun 15;17(12):1659. doi: 10.3390/polym17121659 (PMC12197251; doi:10.3390/polym17121659)
Supplement: Supplementary file 1 [file polymers-17-01659-s001.zip]

Archive with 1 entries (1 files):
- polymers-3705060-supplementary.pdf
